# Supplementary material for: Clinical and genetic findings in patients with congenital cataract and heart diseases
Source: Orphanet J Rare Dis. 2021 May 31;16:242. doi: 10.1186/s13023-021-01873-7 (PMC8165991; doi:10.1186/s13023-021-01873-7)
Supplement: Supplementary file 2 — Additional file 2: Table 1. Genomic findings in patients with cataract and heart diseases in DECIPHER database [file 13023_2021_1873_MOESM2_ESM.xls]

## Sheet: Sheet1
Supplementary table 1. Genomic findings in patients with Cataract and heart diseases in DECIPHER database
Changes in Nucleotides
Patieient	DECIPHER ID	Gender	Gene	Genomiccoordinates (GRCh37/hg19)	SNPs/Indels	Inheritance	Pathogenicity	OMIM/Pubmed Reported Phenotype	Clinical Characters
1	261136	male	MYH6	14:23870143	G>T	Unknown	Uncertain	Sick sinus syndrome 3/Atrial septal defect 3 /Cardiomyopathy, dilated, 1EE/Cardiomyopathy, hypertrophic,14	Abnormal heart morphology, Constipation, Developmental cataract, Microcephaly, Mixed hearing impairment, Sleep apnea
1	261136	male	NOTCH1	9:139402723	C>CGTCGCA	Unknown	Uncertain	Adams-Oliver syndrome 5 /Aortic valve disease 1	Abnormal heart morphology, Constipation, Developmental cataract, Microcephaly, Mixed hearing impairment, Sleep apnea
2	262217	female	BCOR	X:39930311	C>T	De novo	Pathogenic	Microphthalmia syndromic 2/Oculofaciocardiodental syndrome	1-2 toe syndactyly, 4-5 finger syndactyly, Abnormal cardiac septum morphology, Abnormality of the nasal bridge, Agenesis of permanent maxillary lateral incisor, Agenesis of permanent teeth, Anteverted nares, Delayed eruption of permanent teeth, Delayed eruption of primary teeth, Delayed eruption of teeth, Developmental cataract, High forehead, Hypodontia, Microphthalmia
3	264059	male	DYRK1A	21:38862485	A>T	De novo	Pathogenic	Down's syndrome	Abnormal anterior chamber morphology, Aortic valve stenosis, Autism, Cataract, Constipation, Microcephaly, Micrognathia, Polyhydramnios, Seizure
4	266475	female	ALDH18A1	10:97392786-97392792	ATTATCT>A	De novo	Pathogenic	Cutis Laxa Autosomal Recessive Type IIIA/Cutis laxa, autosomal dominant 3/Spastic paraplegia 9A autosomal dominant/Spastic paraplegia 9B autosomal recessive	Arterial tortuosity, Freckles in sun-exposed areas, Joint hypermobility, Lamellar cataract, Mild short stature, Postnatal microcephaly, Sparse scalp hair, Specific learning disability
5	267311	female	TBX18	6:85446573	C>A	Paternally inherited	Uncertain	Congenital anomalies of kidney and urinary tract 2	Abnormality of the periventricular white matter, Anal atresia, Cystic hygroma, Developmental cataract, Double outlet right ventricle, Global developmental delay, Infantile axial hypotonia, Labial hypertrophy, Multicystic kidney dysplasia, Nystagmus, Rectovaginal fistula, Transposition of the great arteries
5	267311	female	CRYBA1	17:27581345	C>G	Paternally inherited	Pathogenic	Cataract 10, multiple types	Abnormality of the periventricular white matter, Anal atresia, Cystic hygroma, Developmental cataract, Double outlet right ventricle, Global developmental delay, Infantile axial hypotonia, Labial hypertrophy, Multicystic kidney dysplasia, Nystagmus, Rectovaginal fistula, Transposition of the great arteries
6	267974	female	BCOR	X:39922233-39922241	TGGTGCGCA>T	De novo	Pathogenic	Microphthalmia syndromic 2/Oculofaciocardiodental syndrome	Abnormal renal morphology, Abnormality of the anus, Asplenia, Atrial septal defect, Cleft palate, Craniosynostosis, Developmental cataract, Dysplastic pulmonary valve, Ectopic kidney, Intestinal malrotation, Microphthalmia, Proximal radio-ulnar synostosis
7	268087	female	ARCN1	11:118452209-118452214	GCTCTT>G	De novo	Unkown	Short stature, rhizomelic, with microcephaly, micrognathia, and developmental delay	Abnormal facial shape, Abnormality of the epiphysis of the femoral head, Bilateral ptosis, Clinodactyly of the 5th toe, Conical tooth, Failure to thrive, Hypermetropia, Hypoplasia of dental enamel, Hypoplasia of the lower eyelids, Micrognathia, Nail dysplasia, Patent ductus arteriosus, Pes planus, Posterior subcapsular cataract, Right ventricular hypertrophy, Strabismus
8	269362	female	KAT6A	8:41801276	G>A	De novo, mosaic	Unkown	Arboleda-Tham syndrome	Abnormal systemic arterial morphology, Absent eyebrow, Cataract, Developmental glaucoma, Global developmental delay, Hematological neoplasm, Left ventricular hypertrophy, Lower limb asymmetry, Micrognathia, Microphthalmia, Myopia, Narrow chest, Postnatal growth retardation, Sparse scalp hair, Supernumerary nipple, Unilateral cleft palate, Upper limb asymmetry, Ventriculomegaly
9	279605	male	DYNC1H1	14:102469287	G>A	De novo	Uncertain	Charcot-Marie-Tooth disease, axonal, type 20 /Mental retardation, autosomal dominant 13 /Spinal muscular atrophy, lower extremity-predominant 1, AD	Abnormal facial shape, Abnormal muscle tone, Abnormality of the outer ear, Broad nasal tip, Cataract, Deeply set eye, Dysplastic pulmonary valve, Gastroesophageal reflux, Hypertonia, Inspiratory stridor, Laryngomalacia, Moderate global developmental delay, Pes cavus, Plagiocephaly, Pulmonic stenosis, Recurrent lower respiratory tract infections, Seizure, Thin vermilion border
10	280970	female	BCOR	X:39933009-39933013	CTTGT>C	De novo	Unkown	Microphthalmia syndromic 2/Oculofaciocardiodental syndrome	Cataract, Delayed gross motor development, Microphthalmia, Nail dystrophy, Pulmonic stenosis
11	303226	female	BCOR	X:39914760	C>CAG	Maternally inherited	Likely pathogenic	Microphthalmia syndromic 2/Oculofaciocardiodental syndrome	Atrial septal defect, Developmental cataract, Neonatal respiratory distress, Thyroglossal cyst, Uplifted earlobe, Ventricular septal defect
11	303226	female	ACSL4	X:108921542	T>A	De novo	Uncertain	Mental retardation, X-linked 63	Atrial septal defect, Developmental cataract, Neonatal respiratory distress, Thyroglossal cyst, Uplifted earlobe, Ventricular septal defect
12	304125	female	JAG1	20:10624472	G>T	De novo	Pathogenic	Deafness, congenital heart defects, and posterior embryotoxon /Alagille syndrome 1/Tetralogy of Fallot	Aortic regurgitation, Atrial septal defect, Chorioretinal atrophy, Dental malocclusion, Glaucoma, Hyperthyroidism, Myopia, Retinal dystrophy, Subcapsular cataract
13	406692	female	SMG9	19:44249014	A>AC	Biparental	Likely pathogenic	Heart and brain malformation syndrome	Cataract, Microcephaly, Profound global developmental delay, Short stature, Ventricular septal defect
Changes in Copy Numbers
Patient	DECIPHER ID	Gender	CNVs	Genomiccoordinates (GRCh37/hg19)	Size	Inheritance	Pathogenicity	DGV/DECIPHER Reported Syndrome	Clinical Characters
14	318	male	1q42.13del	1:228888703-229677483	788.78 kb	Unknown	Unknow	NA	Abnormality of the pinna, Absent nipple, Atrioventricular canal defect, Autism, Blepharophimosis, Cataract, Clinodactyly of the 5th finger, Cryptorchidism, Deeply set eye, Delayed speech and language development, Epicanthus, Hearing impairment, Intellectual disability, Long philtrum, Low-set ears, Microtia, Patent ductus arteriosus, Pes planus, Renal hypoplasia, Sacral dimple, Short neck, Short p…
14	318	male	1q42.2del	1:232672145-232855415	183.27 kb	Unknown	Unknow	NA	Abnormality of the pinna, Absent nipple, Atrioventricular canal defect, Autism, Blepharophimosis, Cataract, Clinodactyly of the 5th finger, Cryptorchidism, Deeply set eye, Delayed speech and language development, Epicanthus, Hearing impairment, Intellectual disability, Long philtrum, Low-set ears, Microtia, Patent ductus arteriosus, Pes planus, Renal hypoplasia, Sacral dimple, Short neck, Short p…
15	2376	male	Xp22.2-p22.13del	X:15805640-18683175	2.88 Mb	De novo	Unknow	NA	Cataract, Intellectual disability, Muscular hypotonia, Seizure, Tetralogy of Fallot
16	257014	female	11q14.1del	11:84539556-84743871	204.32 kb	Unknown	Unknow	NA	2-3 toe syndactyly, Atrial septal defect, Cataract, Clinodactyly of the 5th finger, Hypothyroidism, Intellectual disability, Long philtrum, Microcephaly, Microphthalmia, Pulmonic stenosis, Thin upper lip vermilion, Ventricular septal defect
17	259477	female	1p36.32-p36.21del	1:3788872-14507281	10.72 Mb	De novo	Pathogenic	1p36 microdeletion syndrome	Cataract, Generalized hirsutism, Growth delay, Intellectual disability, Microcephaly, Ventricular septal defect
18	282259	female	17p11.2del	17:16000001-22200000	6.20 Mb	De novo	Pathogenic	Smith-Magenis Syndrome	Abnormal cry, Attention deficit hyperactivity disorder, Basilar invagination, Broad face, Bulbous nose, Cardiomegaly, Coarse facial features, Corneal scarring, Cortical cataract, Decreased glomerular filtration rate, Downturned corners of mouth, Everted upper lip vermilion, Global developmental delay, Intellectual disability, Long eyebrows, Microcornea, Midface retrusion, Renal hypoplasia, Secund…
19	285774	male	15q21.3dup	15:55547690-55945030	397.34 kb	Paternally inherited	Uncertain	NA	Agenesis of corpus callosum, Cardiomyopathy, Cataract, Cerebellar vermis hypoplasia, Concentric hypertrophic cardiomyopathy, Encephalopathy, Gastroschisis, Global developmental delay, Hyperreflexia, Microcephaly, Optic nerve hypoplasia
20	289266	Unknown	3p12.2del	3:83008400-83100150	91.75 kb	Paternally inherited	Likely benign	NA	Cataract, Hydrops fetalis, Hypertrophic cardiomyopathy
21	289684	Unknown	4q28.2dup	4:129786343-129914928	128.59 kb	Unknown	Likely benign	NA	Cardiomyopathy, Diabetes mellitus, Insulin resistance, Intellectual disability, Presenile cataracts
22	292631	male	15q25.2dup	15:82349104-82564256	215.15 kb	Unknown	Likely pathogenic	NA	Atrial septal defect, Cataract, Growth delay
23	304917	female	22q11.1-q13.1dup	22:17029055-37959706	20.93 Mb	Unknown	Pathogenic	22q11 duplication syndrome	Axial malrotation of the kidney, High palate, Hypoplastic toenails, Iris coloboma, Patent ductus arteriosus after birth at term, Polyhydramnios, Posterior capsular cataract, Prominent nasal bridge, Short nose, Small anterior fontanelle, Smooth philtrum
24	323303	male	18q23dup	18:77256619-77713420	456.80 kb	Unknown	Uncertain	NA	Atrial septal defect, Developmental cataract, Unilateral absence of pectoralis major muscle
24	323303	male	1q21.1-q21.2del	1:146106723-147830830	1.72 Mb	Unknown	Likely pathogenic	1q21.1 recurrent microdeletion	Atrial septal defect, Developmental cataract, Unilateral absence of pectoralis major muscle
25	390354	female	4p16.3-p15.33del	4:10001-11323731	11.31 Mb	Imbalance arising from a balanced parental rearrangement	Likely pathogenic	Wolf-Hirschhorn Syndrome	Abnormality of globe size, Abnormality of the cardiovascular system, Abnormality of the gallbladder, Abnormality of the pinna, Abnormality of upper lip, Blepharophimosis, Capillary hemangioma, Cataract, Congenital microcephaly, Delayed closure of the anterior fontanelle, Delayed skeletal maturation, Downslanted palpebral fissures, EEG abnormality, Frontal bossing, High anterior hairline, High pal…
26	391168	female	2q23.3-q24.3del	2:150874492-164174493	13.30 Mb	De novo	Likely pathogenic	NA	Abnormal dermatoglyphics, Abnormal finger phalanx morphology, Abnormality of cardiovascular system morphology, Anteverted nares, Aplasia/Hypoplasia of the hallux, Arrhythmia, Cataract, Depressed nasal bridge, Downslanted palpebral fissures, EEG abnormality, Exaggerated cupid's bow, Frontal bossing, Generalized hirsutism, High palate, Intellectual disability, Low-set ears, Microcephaly, Micrognath…
27	392031	female	12p13.33del	12:145740-3229739	3.08 Mb	De novo	Likely pathogenic	12p13.33 microdeletion syndrome	Abnormality of the sternum, Brachycephaly, Bulbous nose, Cataract, Cleft palate, Depressed nasal bridge, Downturned corners of mouth, EEG abnormality, Everted lower lip vermilion, Finger clinodactyly, Frontal bossing, Full cheeks, Hypoplasia of the maxilla, Hypoplastic nipples, Intellectual disability, Limited hip movement, Macrotia, Microcephaly, Muscular hypotonia, Narrow forehead, Narrow pelvi…
28	392057	male	15p13-p11.1del	15:1-19000000	19.00 Mb	Imbalance arising from a balanced parental rearrangement	Likely pathogenic	NA	Abnormality of brain morphology, Abnormality of the kidney, Abnormality of the pinna, Abnormality of the ribs, Annular pancreas, Anteverted nares, Aortic regurgitation, Aplasia/Hypoplasia of the thymus, Atrial septal defect, Camptodactyly of finger, Cataract, Congenital microcephaly, Cryptorchidism, Diastasis recti, Downturned corners of mouth, Epicanthus, High palate, Holoprosencephaly, Hypertel…
29	392266	female	6q24.3-q27dup	6:148758307-170996944	22.24 Mb	Imbalance arising from a balanced parental rearrangement	Likely pathogenic	NA	Cataract, Delayed skeletal maturation, Dental malocclusion, Depressed nasal bridge, Downturned corners of mouth, Finger clinodactyly, Flexion contracture, High palate, Hypertelorism, Inguinal hernia, Intellectual disability, Low posterior hairline, Low-set ears, Microcephaly, Micrognathia, Misalignment of teeth, Patent ductus arteriosus, Proportionate short stature, Ptosis, Scoliosis, Small for g…
29	392266	female	11q24.3-q25del	11:130594790-134946516	4.35 Mb	Imbalance arising from a balanced parental rearrangement	Likely pathogenic	NA	Cataract, Delayed skeletal maturation, Dental malocclusion, Depressed nasal bridge, Downturned corners of mouth, Finger clinodactyly, Flexion contracture, High palate, Hypertelorism, Inguinal hernia, Intellectual disability, Low posterior hairline, Low-set ears, Microcephaly, Micrognathia, Misalignment of teeth, Patent ductus arteriosus, Proportionate short stature, Ptosis, Scoliosis, Small for g…
30	392304	female	3q27.1-q29del	3:182717299-197962430	15.25 Mb	Imbalance arising from a balanced parental rearrangement	pathogenic	3q29 microdeletion syndrome	Abnormal lung lobation, Abnormal vertebral morphology, Abnormality of mesentery morphology, Abnormality of the calvaria, Alveolar ridge overgrowth, Anteverted nares, Cataract, Choanal atresia, Dolichocephaly, Edema of the dorsum of feet, Finger clinodactyly, Genu valgum, High palate, Hip dislocation, Holoprosencephaly, Hypoplasia of the corpus callosum, Hypoplastic nipples, Hypoplastic philtrum, …
31	393311	male	7p22.3-p22.1del	7:10239-7126760	7.12 Mb	Imbalance arising from a balanced parental rearrangement	Likely pathogenic	NA	Abnormality of cardiovascular system morphology, Abnormality of the gallbladder, Aplasia/Hypoplasia of the thymus, Atrioventricular canal defect, Cataract, Congenital microcephaly, Cryptorchidism, Dolichocephaly, EEG abnormality, Facial asymmetry, Low-set ears, Micrognathia, Prominent nose, Scrotal hypoplasia, Tetralogy of Fallot
32	394118	male	11p15.1-p12del	11:16843424-36443424	19.60 Mb	De novo	Likely pathogenic	WAGR 11p13 deletion syndrome	Abnormality of cardiovascular system morphology, Aniridia, Cataract, Cryptorchidism, Nystagmus, Photophobia, Respiratory distress
33	394153	male	11q23.1-q25del	11:110494790-134946516	24.45 Mb	Imbalance arising from a balanced parental rearrangement	Likely pathogenic	NA	Abnormality of the cardiovascular system, Abnormality of the pinna, Barrel-shaped chest, Cataract, Cryptorchidism, Downslanted palpebral fissures, Hypertelorism, Hypospadias, Low-set ears, Microphthalmia, Narrow palate, Overlapping fingers, Overlapping toe, Patent ductus arteriosus, Posteriorly rotated ears, Pulmonic stenosis, Short neck, Short palpebral fissure, Single transverse palmar crease, …
34	395658	male	10p15.3-p13del	10:60001-17259994	17.20 Mb	De novo	Likely pathogenic	NA	Abnormality of cardiovascular system morphology, Anteverted nares, Cataract, Depressed nasal bridge, Downslanted palpebral fissures, Epicanthus, Finger clinodactyly, Hearing impairment, High palate, Intellectual disability, Low-set ears, Micrognathia, Recurrent infections, Renal hypoplasia, Short neck, Short palpebral fissure, Wide intermamillary distance
35	395924	female	18p11.32-p11.1del	18:10001-15410898	15.40 Mb	Imbalance arising from a balanced parental rearrangement	Likely pathogenic	NA	Abnormal vertebral morphology, Abnormality of cardiovascular system morphology, Abnormality of the sternum, Abnormality of the tongue, Anteverted nares, Broad neck, Cataract, Delayed eruption of teeth, High palate, Hypertelorism, Intellectual disability, Joint laxity, Large for gestational age, Low-set ears, Macrotia, Narrow palate, Preauricular pit, Short neck, Small nail, Upslanted palpebral fi…
36	395967	female	18p11.32-p11.1del	18:10001-15410898	15.40 Mb	Imbalance arising from a balanced parental rearrangement	Likely pathogenic	NA	Abnormal vertebral morphology, Abnormality of cardiovascular system morphology, Anteverted nares, Broad neck, Cataract, Dental malocclusion, High palate, Hypertelorism, Intellectual disability, Joint laxity, Large for gestational age, Low-set ears, Macrotia, Narrow palate, Premature birth, Sacrococcygeal pilonidal abnormality, Short neck, Small nail, Upslanted palpebral fissure, Wide nasal bridge
37	396099	male	9p24.3-p23del	9:10001-9010000	9.00 Mb	Imbalance arising from a balanced parental rearrangement	Likely pathogenic	NA	2-3 toe syndactyly, Abnormality of cardiovascular system morphology, Abnormality of prenatal development or birth, Annular pancreas, Atrial septal defect, Bifid scrotum, Cataract, Chordee, Craniosynostosis, Delayed closure of the anterior fontanelle, Depressed nasal tip, Ectopic anus, Finger clinodactyly, Hypoplastic philtrum, Hypospadias, Long philtrum, Low anterior hairline, Low-set ears, Micro…
38	396177	male	20p12.1-p11.1dup	20:17852000-25852000	8.00 Mb	Unknown	Likely pathogenic	NA	Abnormal vertebral morphology, Abnormality of the nasal tip, Aplasia/Hypoplasia of the ulna, Cataract, Chorioretinitis, Frontal bossing, Iris atrophy, Microcornea, Peripheral arterial stenosis, Pointed chin, Prominent nose, Pulmonic stenosis, Rieger anomaly
39	396383	female	13q31.3-q34del	13:93901999-113994979	20.09 Mb	De novo	Likely pathogenic	NA	Abnormal external genitalia, Abnormal nipple morphology, Abnormality of cardiovascular system morphology, Abnormality of prenatal development or birth, Abnormality of the alveolar ridges, Abnormality of the liver, Abnormality of the palmar creases, Abnormality of the palpebral fissures, Abnormality of the pinna, Abnormality of the small intestine, Abnormality of the upper respiratory tract, Abnor…
40	399092	female	17p13.3-p11.1del	17:1-23946703	23.95 Mb	De novo	Likely pathogenic	Smith-Magenis Syndrome，Miller-Dieker syndrome (MDS)，Hereditary Liability to Pressure Palsies (HNPP)	Abnormality of cardiovascular system morphology, Cataract, Emotional lability, Intellectual disability, Myopia, Retinal detachment, Strabismus
41	402546	Unknown	6q25.3-q27dup	6:158678581-170914297	12.24 Mb	De novo	Pathogenic	NA	Cataract, Megacystis, Ventricular septal defect
41	402546	Unknown	8p23.3del	8:158048-2193914	2.04 Mb	De novo	Likely pathogenic	NA	Cataract, Megacystis, Ventricular septal defect
41	402546	Unknown	8p23.2-p22dup	8:2347604-14015208	11.67 Mb	De novo	Likely pathogenic	8p23.1 duplication syndrome	Cataract, Megacystis, Ventricular septal defect
42	402710	female	10q25.3-q26.3del	10:118410010-135148334	16.74 Mb	De novo	Likely pathogenic	NA	Abnormality of the nasal septum, Aortic valve stenosis, Atrial septal defect, Brachycephaly, Cataract, Deeply set eye, Ectopic anus, Exaggerated cupid's bow, Frontal bossing, Hammertoe, Hiatus hernia, High palate, Hypoplastic female external genitalia, Infra-orbital crease, Intellectual disability, Iris coloboma, Microcephaly, Micrognathia, Nail dysplasia, Narrow forehead, Narrow mouth, Patent du…
43	402721	male	4p16.3del	4:10002-4381928	4.37 Mb	De novo	Likely pathogenic	Wolf-Hirschhorn Syndrome	Asymmetry of the thorax, Atrial septal defect, Cataract, Convex nasal ridge, Cryptorchidism, Downslanted palpebral fissures, EEG abnormality, Facial asymmetry, Facial hemangioma, Hemiplegia, High anterior hairline, High palate, Hypertelorism, Hypertonia, Hypospadias, Intellectual disability, Iris coloboma, Microcephaly, Microdontia, Micrognathia, Misalignment of teeth, Narrow foot, Nystagmus, Pos…
44	411636	female	4p16.3-p15.32dup	4:71552-15550409	15.48 Mb	Unknown	Pathogenic	NA	Cardiomyopathy, Global developmental delay, Posterior subcapsular cataract
NA: not available
del: deletion
dup: duplication
